# Supplementary material for: Biogeographic venom variation in Russell’s viper (Daboia russelii) and the preclinical inefficacy of antivenom therapy in snakebite hotspots
Source: PLoS Negl Trop Dis. 2021 Mar 25;15(3):e0009247. doi: 10.1371/journal.pntd.0009247 (PMC7993602; doi:10.1371/journal.pntd.0009247)
Supplement: S1 Data — (ZIP) [file pntd.0009247.s013.zip]

Archive with 337 entries (331 files):
- D. russelii_Maharashtra/
- D. russelii_Maharashtra/D. russelii_Maharashtra.html
- D. russelii_Maharashtra/img/
- D. russelii_Maharashtra/img/cov_1.png
- D. russelii_Maharashtra/img/cov_10.png
- D. russelii_Maharashtra/img/cov_100.png
- D. russelii_Maharashtra/img/cov_1029.png
- D. russelii_Maharashtra/img/cov_103.png
- D. russelii_Maharashtra/img/cov_105.png
- D. russelii_Maharashtra/img/cov_106.png
- D. russelii_Maharashtra/img/cov_11.png
- D. russelii_Maharashtra/img/cov_114.png
- D. russelii_Maharashtra/img/cov_116.png
- D. russelii_Maharashtra/img/cov_123.png
- D. russelii_Maharashtra/img/cov_127.png
- D. russelii_Maharashtra/img/cov_129.png
- D. russelii_Maharashtra/img/cov_1315.png
- D. russelii_Maharashtra/img/cov_1320.png
- D. russelii_Maharashtra/img/cov_1322.png
- D. russelii_Maharashtra/img/cov_14.png
- D. russelii_Maharashtra/img/cov_145.png
- D. russelii_Maharashtra/img/cov_148.png
- D. russelii_Maharashtra/img/cov_149.png
- D. russelii_Maharashtra/img/cov_15.png
- D. russelii_Maharashtra/img/cov_154.png
- D. russelii_Maharashtra/img/cov_16.png
- D. russelii_Maharashtra/img/cov_167.png
- D. russelii_Maharashtra/img/cov_168.png
- D. russelii_Maharashtra/img/cov_169.png
- D. russelii_Maharashtra/img/cov_17.png
- D. russelii_Maharashtra/img/cov_170.png
- D. russelii_Maharashtra/img/cov_191.png
- D. russelii_Maharashtra/img/cov_208.png
- D. russelii_Maharashtra/img/cov_210.png
- D. russelii_Maharashtra/img/cov_212.png
- D. russelii_Maharashtra/img/cov_217.png
- D. russelii_Maharashtra/img/cov_22.png
- D. russelii_Maharashtra/img/cov_220.png
- D. russelii_Maharashtra/img/cov_240.png
- D. russelii_Maharashtra/img/cov_248.png
- D. russelii_Maharashtra/img/cov_272.png
- D. russelii_Maharashtra/img/cov_275.png
- D. russelii_Maharashtra/img/cov_28.png
- D. russelii_Maharashtra/img/cov_304.png
- D. russelii_Maharashtra/img/cov_307.png
- D. russelii_Maharashtra/img/cov_31.png
- D. russelii_Maharashtra/img/cov_310.png
- D. russelii_Maharashtra/img/cov_311.png
- D. russelii_Maharashtra/img/cov_316.png
- D. russelii_Maharashtra/img/cov_33.png
- D. russelii_Maharashtra/img/cov_331.png
- D. russelii_Maharashtra/img/cov_34.png
- D. russelii_Maharashtra/img/cov_35.png
- D. russelii_Maharashtra/img/cov_398.png
- D. russelii_Maharashtra/img/cov_4.png
- D. russelii_Maharashtra/img/cov_41.png
- D. russelii_Maharashtra/img/cov_419.png
- D. russelii_Maharashtra/img/cov_43.png
- D. russelii_Maharashtra/img/cov_458.png
- D. russelii_Maharashtra/img/cov_463.png
- D. russelii_Maharashtra/img/cov_47.png
- D. russelii_Maharashtra/img/cov_479.png
- D. russelii_Maharashtra/img/cov_507.png
- D. russelii_Maharashtra/img/cov_549.png
- D. russelii_Maharashtra/img/cov_55.png
- D. russelii_Maharashtra/img/cov_550.png
- D. russelii_Maharashtra/img/cov_57.png
- D. russelii_Maharashtra/img/cov_6.png
- D. russelii_Maharashtra/img/cov_60.png
- D. russelii_Maharashtra/img/cov_605.png
- D. russelii_Maharashtra/img/cov_634.png
- D. russelii_Maharashtra/img/cov_635.png
- D. russelii_Maharashtra/img/cov_69.png
- D. russelii_Maharashtra/img/cov_697.png
- D. russelii_Maharashtra/img/cov_698.png
- D. russelii_Maharashtra/img/cov_7.png
- D. russelii_Maharashtra/img/cov_71.png
- D. russelii_Maharashtra/img/cov_81.png
- D. russelii_Maharashtra/img/cov_82.png
- D. russelii_Maharashtra/img/cov_84.png
- D. russelii_Maharashtra/img/cov_88.png
- D. russelii_Maharashtra/img/cov_90.png
- D. russelii_Maharashtra/img/cov_919.png
- D. russelii_Maharashtra/img/cov_92.png
- D. russelii_Maharashtra/img/cov_920.png
- D. russelii_Maharashtra/img/cov_921.png
- D. russelii_Maharashtra/img/cov_96.png
- D. russelii_Maharashtra/img/cov_979.png
- D. russelii_Maharashtra/img/cov_98.png
- D. russelii_Maharashtra/img/cov_99.png
- D. russelii_Maharashtra/img/DenovoFDRCurveFigure4256561071334303456.png
- D. russelii_Maharashtra/img/ErrorCalibratedHistogram4953504326050086661.png
- D. russelii_Maharashtra/img/ErrorPlotFigure5639279665293543154.png
- D. russelii_Maharashtra/img/FDRFigure8575872097641631434.png
- D. russelii_Maharashtra/img/FeatureIntensityDistributionHistogram5073109149366834568.png
- D. russelii_Maharashtra/img/FeatureMzHistogram311694466730548972.png
- D. russelii_Maharashtra/img/FeatureRtHistogram1710025804596367051.png
- D. russelii_Maharashtra/img/q.png
- D. russelii_Maharashtra/img/ScoreHistogram3392122293967942834.png
- D. russelii_Maharashtra/img/ScorePlotFigure5835143719402878653.png
- D. russelii_West Bengal/
- D. russelii_West Bengal/D. russelii_West Bengal.html
- D. russelii_West Bengal/img/
- D. russelii_West Bengal/img/cov_108.png
- D. russelii_West Bengal/img/cov_109.png
- D. russelii_West Bengal/img/cov_113.png
- D. russelii_West Bengal/img/cov_114.png
- D. russelii_West Bengal/img/cov_118.png
- D. russelii_West Bengal/img/cov_119.png
- D. russelii_West Bengal/img/cov_12.png
- D. russelii_West Bengal/img/cov_120.png
- D. russelii_West Bengal/img/cov_127.png
- D. russelii_West Bengal/img/cov_128.png
- D. russelii_West Bengal/img/cov_130.png
- D. russelii_West Bengal/img/cov_137.png
- D. russelii_West Bengal/img/cov_15.png
- D. russelii_West Bengal/img/cov_16.png
- D. russelii_West Bengal/img/cov_19.png
- D. russelii_West Bengal/img/cov_2.png
- D. russelii_West Bengal/img/cov_20.png
- D. russelii_West Bengal/img/cov_21.png
- D. russelii_West Bengal/img/cov_214.png
- D. russelii_West Bengal/img/cov_215.png
- D. russelii_West Bengal/img/cov_23.png
- D. russelii_West Bengal/img/cov_230.png
- D. russelii_West Bengal/img/cov_233.png
- D. russelii_West Bengal/img/cov_234.png
- D. russelii_West Bengal/img/cov_235.png
- D. russelii_West Bengal/img/cov_236.png
- D. russelii_West Bengal/img/cov_237.png
- D. russelii_West Bengal/img/cov_249.png
- D. russelii_West Bengal/img/cov_25.png
- D. russelii_West Bengal/img/cov_261.png
- D. russelii_West Bengal/img/cov_266.png
- D. russelii_West Bengal/img/cov_270.png
- D. russelii_West Bengal/img/cov_272.png
- D. russelii_West Bengal/img/cov_28.png
- D. russelii_West Bengal/img/cov_287.png
- D. russelii_West Bengal/img/cov_293.png
- D. russelii_West Bengal/img/cov_294.png
- D. russelii_West Bengal/img/cov_3.png
- D. russelii_West Bengal/img/cov_308.png
- D. russelii_West Bengal/img/cov_31.png
- D. russelii_West Bengal/img/cov_315.png
- D. russelii_West Bengal/img/cov_318.png
- D. russelii_West Bengal/img/cov_319.png
- D. russelii_West Bengal/img/cov_32.png
- D. russelii_West Bengal/img/cov_320.png
- D. russelii_West Bengal/img/cov_325.png
- D. russelii_West Bengal/img/cov_326.png
- D. russelii_West Bengal/img/cov_33.png
- D. russelii_West Bengal/img/cov_330.png
- D. russelii_West Bengal/img/cov_333.png
- D. russelii_West Bengal/img/cov_336.png
- D. russelii_West Bengal/img/cov_34.png
- D. russelii_West Bengal/img/cov_341.png
- D. russelii_West Bengal/img/cov_35.png
- D. russelii_West Bengal/img/cov_357.png
- D. russelii_West Bengal/img/cov_358.png
- D. russelii_West Bengal/img/cov_369.png
- D. russelii_West Bengal/img/cov_370.png
- D. russelii_West Bengal/img/cov_380.png
- D. russelii_West Bengal/img/cov_381.png
- D. russelii_West Bengal/img/cov_4.png
- D. russelii_West Bengal/img/cov_44.png
- D. russelii_West Bengal/img/cov_46.png
- D. russelii_West Bengal/img/cov_48.png
- D. russelii_West Bengal/img/cov_50.png
- D. russelii_West Bengal/img/cov_6.png
- D. russelii_West Bengal/img/cov_61.png
- D. russelii_West Bengal/img/cov_66.png
- D. russelii_West Bengal/img/cov_67.png
- D. russelii_West Bengal/img/cov_68.png
- D. russelii_West Bengal/img/cov_69.png
- D. russelii_West Bengal/img/cov_7.png
- D. russelii_West Bengal/img/cov_8.png
- D. russelii_West Bengal/img/cov_81.png
- D. russelii_West Bengal/img/cov_82.png
- D. russelii_West Bengal/img/cov_88.png
- D. russelii_West Bengal/img/DenovoFDRCurveFigure3380592265228111404.png
- D. russelii_West Bengal/img/ErrorCalibratedHistogram4177947474901191017.png
- D. russelii_West Bengal/img/ErrorPlotFigure2654755660432654142.png
- D. russelii_West Bengal/img/FDRFigure2379377012917912895.png
- D. russelii_West Bengal/img/FeatureIntensityDistributionHistogram8084489395598381403.png
- D. russelii_West Bengal/img/FeatureMzHistogram5368355355086653766.png
- D. russelii_West Bengal/img/FeatureRtHistogram1106136461435507072.png
- D. russelii_West Bengal/img/q.png
- D. russelii_West Bengal/img/ScoreHistogram3985976929289802520.png
- D. russelii_West Bengal/img/ScorePlotFigure8367473231727960011.png
- D. russelii_Madhya Pradesh/
- D. russelii_Madhya Pradesh/D. russelii_Madhya Pradesh.html
- D. russelii_Madhya Pradesh/img/
- D. russelii_Madhya Pradesh/img/cov_1.png
- D. russelii_Madhya Pradesh/img/cov_100.png
- D. russelii_Madhya Pradesh/img/cov_1000.png
- D. russelii_Madhya Pradesh/img/cov_1001.png
- D. russelii_Madhya Pradesh/img/cov_1002.png
- D. russelii_Madhya Pradesh/img/cov_1003.png
- D. russelii_Madhya Pradesh/img/cov_1004.png
- D. russelii_Madhya Pradesh/img/cov_1005.png
- D. russelii_Madhya Pradesh/img/cov_1006.png
- D. russelii_Madhya Pradesh/img/cov_1007.png
- D. russelii_Madhya Pradesh/img/cov_1008.png
- D. russelii_Madhya Pradesh/img/cov_1009.png
- D. russelii_Madhya Pradesh/img/cov_1010.png
- D. russelii_Madhya Pradesh/img/cov_1011.png
- D. russelii_Madhya Pradesh/img/cov_1012.png
- D. russelii_Madhya Pradesh/img/cov_1013.png
- D. russelii_Madhya Pradesh/img/cov_1014.png
- D. russelii_Madhya Pradesh/img/cov_1015.png
- D. russelii_Madhya Pradesh/img/cov_1016.png
- D. russelii_Madhya Pradesh/img/cov_1017.png
- D. russelii_Madhya Pradesh/img/cov_1018.png
- D. russelii_Madhya Pradesh/img/cov_1019.png
- D. russelii_Madhya Pradesh/img/cov_1020.png
- D. russelii_Madhya Pradesh/img/cov_1021.png
- D. russelii_Madhya Pradesh/img/cov_1022.png
- D. russelii_Madhya Pradesh/img/cov_104.png
- D. russelii_Madhya Pradesh/img/cov_1054.png
- D. russelii_Madhya Pradesh/img/cov_11.png
- D. russelii_Madhya Pradesh/img/cov_112.png
- D. russelii_Madhya Pradesh/img/cov_114.png
- D. russelii_Madhya Pradesh/img/cov_116.png
- D. russelii_Madhya Pradesh/img/cov_117.png
- D. russelii_Madhya Pradesh/img/cov_118.png
- D. russelii_Madhya Pradesh/img/cov_119.png
- D. russelii_Madhya Pradesh/img/cov_12.png
- D. russelii_Madhya Pradesh/img/cov_120.png
- D. russelii_Madhya Pradesh/img/cov_121.png
- D. russelii_Madhya Pradesh/img/cov_128.png
- D. russelii_Madhya Pradesh/img/cov_1292.png
- D. russelii_Madhya Pradesh/img/cov_1298.png
- D. russelii_Madhya Pradesh/img/cov_1348.png
- D. russelii_Madhya Pradesh/img/cov_139.png
- D. russelii_Madhya Pradesh/img/cov_14.png
- D. russelii_Madhya Pradesh/img/cov_143.png
- D. russelii_Madhya Pradesh/img/cov_145.png
- D. russelii_Madhya Pradesh/img/cov_146.png
- D. russelii_Madhya Pradesh/img/cov_1561.png
- D. russelii_Madhya Pradesh/img/cov_157.png
- D. russelii_Madhya Pradesh/img/cov_1589.png
- D. russelii_Madhya Pradesh/img/cov_159.png
- D. russelii_Madhya Pradesh/img/cov_1590.png
- D. russelii_Madhya Pradesh/img/cov_1591.png
- D. russelii_Madhya Pradesh/img/cov_160.png
- D. russelii_Madhya Pradesh/img/cov_164.png
- D. russelii_Madhya Pradesh/img/cov_165.png
- D. russelii_Madhya Pradesh/img/cov_17.png
- D. russelii_Madhya Pradesh/img/cov_175.png
- D. russelii_Madhya Pradesh/img/cov_179.png
- D. russelii_Madhya Pradesh/img/cov_185.png
- D. russelii_Madhya Pradesh/img/cov_19.png
- D. russelii_Madhya Pradesh/img/cov_195.png
- D. russelii_Madhya Pradesh/img/cov_197.png
- D. russelii_Madhya Pradesh/img/cov_2.png
- D. russelii_Madhya Pradesh/img/cov_202.png
- D. russelii_Madhya Pradesh/img/cov_203.png
- D. russelii_Madhya Pradesh/img/cov_204.png
- D. russelii_Madhya Pradesh/img/cov_206.png
- D. russelii_Madhya Pradesh/img/cov_208.png
- D. russelii_Madhya Pradesh/img/cov_212.png
- D. russelii_Madhya Pradesh/img/cov_213.png
- D. russelii_Madhya Pradesh/img/cov_22.png
- D. russelii_Madhya Pradesh/img/cov_228.png
- D. russelii_Madhya Pradesh/img/cov_229.png
- D. russelii_Madhya Pradesh/img/cov_23.png
- D. russelii_Madhya Pradesh/img/cov_230.png
- D. russelii_Madhya Pradesh/img/cov_231.png
- D. russelii_Madhya Pradesh/img/cov_232.png
- D. russelii_Madhya Pradesh/img/cov_233.png
- D. russelii_Madhya Pradesh/img/cov_237.png
- D. russelii_Madhya Pradesh/img/cov_24.png
- D. russelii_Madhya Pradesh/img/cov_256.png
- D. russelii_Madhya Pradesh/img/cov_276.png
- D. russelii_Madhya Pradesh/img/cov_297.png
- D. russelii_Madhya Pradesh/img/cov_298.png
- D. russelii_Madhya Pradesh/img/cov_3.png
- D. russelii_Madhya Pradesh/img/cov_30.png
- D. russelii_Madhya Pradesh/img/cov_303.png
- D. russelii_Madhya Pradesh/img/cov_304.png
- D. russelii_Madhya Pradesh/img/cov_310.png
- D. russelii_Madhya Pradesh/img/cov_314.png
- D. russelii_Madhya Pradesh/img/cov_315.png
- D. russelii_Madhya Pradesh/img/cov_316.png
- D. russelii_Madhya Pradesh/img/cov_317.png
- D. russelii_Madhya Pradesh/img/cov_318.png
- D. russelii_Madhya Pradesh/img/cov_322.png
- D. russelii_Madhya Pradesh/img/cov_326.png
- D. russelii_Madhya Pradesh/img/cov_331.png
- D. russelii_Madhya Pradesh/img/cov_333.png
- D. russelii_Madhya Pradesh/img/cov_334.png
- D. russelii_Madhya Pradesh/img/cov_337.png
- D. russelii_Madhya Pradesh/img/cov_34.png
- D. russelii_Madhya Pradesh/img/cov_381.png
- D. russelii_Madhya Pradesh/img/cov_39.png
- D. russelii_Madhya Pradesh/img/cov_397.png
- D. russelii_Madhya Pradesh/img/cov_41.png
- D. russelii_Madhya Pradesh/img/cov_42.png
- D. russelii_Madhya Pradesh/img/cov_48.png
- D. russelii_Madhya Pradesh/img/cov_50.png
[truncated: 37 more entries]
